# Supplementary material for: Structural and sequence diversity of the transposon Galileo in the Drosophila willistoni genome
Source: BMC Genomics. 2014 Sep 13;15(1):792. doi: 10.1186/1471-2164-15-792 (PMC4168063; doi:10.1186/1471-2164-15-792)
Supplement: Supplementary file 1 — Additional file 1: Galileo copies characterized in the D. willistoni genome. The terminal inverted repeats (TIRs) positioned at the 5′ and 3′ ends are indicated as TIRa and TIRb, respectively. When the two target site duplications (TSDs) are exactly the same, only one sequence is given. Total length is expressed in base pairs for copies flanked by identical TSDs, with the insertions of other transposable elements (TEs) indicated as appropriate. The length was not estimated for fragmented copies or for those copies without preserved TSDs. Insertions with homology to known elements are indicated with the name of the corresponding TE, and their coordinates are provided according to the database and their localization in the Galileo copy. (XLSX 34 KB) [file 12864_2014_6454_MOESM1_ESM.xlsx]

## Sheet: Plan1
Copy	Scaffold (scf2_110000000)	Cooordinates	Transposase coordinates	Transposase-enconding segment lenght	TIRa/TIRb length	TSD	Total lenght	TEs insertions	TEs insertions coordinates	TEs flanking	Observations
1	0135	15374-16506	_	_	529/518	ATATTAG	1133	_	_	_	_
2	0170	4-1874	4-1874	1871	_	_	1871	_	_	_	Only transposase fragment
3	0234	1514-2588	1514-2588	1075	_	_	1075	_	_	_
4	0374	1497-1881	_	_	_/385	_/CCCATAG	385	_	_	Helitron/Helitron (13-135)	Only TIRb fragment
5	0374	2742-4013	2742-2835/2844-4013	119/1170	_	_	_	_	_	_	Only transposase fragmented
6	0598	4925-6180	_	_	483/325	GTAAAAC	1256	_	_	CR1-1/ LINE (2583-2632)	TE flanking at 3' end
7	0641	1140-3631	1140-2646/3631-3693	1507/63	_	_	_	Helitron/Helitron (828-658 , 379-32)	3036-3197, 3296-3612	_	Only transposase fragmented
8	0774	1216-1521	_	_	257/49	ATACAAC/_	306	_	_	_	_
9	1023	256-1447	331-1447	1117	75/_	_	1192	_	_	_	TIRa: end 694-bp and TSD missing
10	1081	284-1501	284-863/874-1501	580/628	_	_	_	Helitron/Helitron(535-827)	5-283	_	Only transposase fragmented
11	1100	1528-3133	1528-1607/1621-3053	80/1433	_/81	_	_	_	_	_	TIRb: end 694-bp and TSD missing
12	1187	702-1816	702-1816	1115	_	_	1115	_	_	_
13	1227	47-4569	47-651/1711-2371/2391- 2663/2700-2856	605/661/273/157	_	_	_	Helitron/Helitron (32-136)	670 -774	Helitron/Helitron (827-182)	TE flanking at 3' end
14	1413	645-1173	_	_	183/446	GTATAAT/ATTATAC	629	_	_	_	_
15	1533	3827- 4569	3827- 4569	743	_	_	743	BEL/Pao (44-1 , 5745-5444)	3472-3826	_
16	1536	1-2119	1-494/1426-1746/1953-2119	494/321/167	_	_	_	Helitron/Helitron (379-138 , 137-33)	1064 -1268, 1304 -1407	_	Only transposase fragmented
17	1569	1353-5127	1376-1987/4664-4740/4758-4833/4837-5127	613/77/76/102	23/_	_	_	R1/ LINE (5403- 6120)	3993-4643	_	TIRa: end 741-bp and TSD missing
18	1989	4406-5074	4406-4499/4508-5074/5099-5200	94/567/102	_	_	_	_	_	_	Only transposase fragmented
19	2037	47-3806	47-651/1631-1715/1724-2258/2269-2830/ 3613-3731	605/85/535/562/119	_/75	_	_	Helitron/Helitron (98-136, 137-829, 827-182 , 130-4)	646-684, 716-1236, 2829-3448, 3488-3614	_	TIRb: end 694-bp and TSD missing
20	2104	1562-2952	1637-2952	1316	75/_	_	1391	_	_	_	TIRa: end 694-bp and TSD missing
21	2163	1513- 2050	1513- 2051	539	_	_	538	_	_	_	Only transposase fragment
22	2504	145-1314	145-1082	938	_/75	_	1170	_	_	_	TIRb: end 694-bp and TSD missing
23	2563	1006-3960	1081-2638/3690-3960	1558/271	75/_	_	_	Helitron/Helitron (828-578 , 379-32)	3031-3272, 3339-3671	_	TIRa: end 694-bp and TSD missing
24	2662	5972-6673	_	_	391/139 +36	GTATAAC/_	701	_	_	Gypsy/Gypsy (198-277, 1073-1119)	TIRb: 36-bp end duplication after a Gypsy fragment and unknown 51-bp
25	2890	163-1302	_	_	520/522	GTATAAC	1140	_	_	_	_
26	3010	6251-7503	_	_	589/400	CTATTAC	1253	_	_	_	_
27	3404	2255-3085	2330-3805	1476	75/_	_	1551	_	_	_	TIRa: end 694-bp and TSD missing
28	3426	254-3736	254-1599/3197-3334/3494-3736	1346/138/243	_	_	_	Helitron/Helitron (811-578, 278- 87, 1-139 , 137-422)	1772 1996, 2130 2322, 2393 2531, 2582 2829	_	_
29	3662	1-819	1-697/726-819	697/94	_	_	_	_	_	_	_
30	4109	1-1242	1-549/574-1242	549/668	_	_	_	_	_	_	_
31	4251	1533-5598	1533-1633/3726-3880/4682-5598	98/155/917	_	_	_	Jockey/Jockey (1085-1524 , 2335-2548), Helitron/Helitron( 32-824)	2030-2460, 3495-3700; 3850-4274	_	_
32	4363	3321-6419	3405-5104/5863-5962/6180-6419	1700/100/240	84/_	_	_	Gypsy/Gypsy (1-311); Helitron/Helitron (379-1)	2931-3239; 5511-5900	_	TIRa: end 694-bp and TSD missing; SOBREPOSIÇÃO GYPSY
33	4369	40-2847	40-1197/2144-2416/2604-2847	1158/273/244	_	_	_	Helitron/Helitron (379-2)	1755-2174	_
34	4378	51925-52905	_	_	545/245	GTTTTAC	981	_	_	BEL-10/LTR (159-117)	TE flanking at 3' end
35	4389	16293-19305	_	_	72+61/61	GTATGAG	3113	P/P (1-2935)	16438-19344	_	Two TIRa fragments
36	4392	728-2589	728-2203	1476	_/75	_	_	_	_	_	TIRb: end 694-bp and TSD missing
37	4422	5520-7029	5594-7029	1436	75/_	_	_	_	_	_	TIRa: end 694-bp and TSD missing
38	4488	11479-14417	11479-11750/12801-14343	272/1542	_/75	_	_	Helitron/Helitron (32-222)	11769-11959	_	TIRb: end 694-bp and TSD missing
39	4508	376-1519	_	_	558/518	_/CTATTAG	1144	_	_	Penelope2_Dw (1367-1416)	TIRa: 38-bp end duplication and TSD missing; TE flanking at 5' end
40	4510	1366283-1367425	_	_	516/511	CTTAAAG	1143	_	_	_	_
41	4511	10013271-10014261	_	_	225/537	CTTCAAC	1091	_	_	_	_
42	4513	1277255-1278380	_	_	517/517	TGCAAAG	1126	_	_	_	_
43	4513	5754264-5755458	_	_	521/410	GTTTAAG	1195	_	_	_	_
44	4513	5808696-5809706	_	_	41/479	GTAGAAG	1111	_	_	_	_
45	4514	2345714-2346837	_	_	562/562	GTTAAAT/GCTAAAT	1124	_	_	_	_
46	4514	2942702-2943048	_	_	387/60	GTATTGT	447	_	_	_	_
47	4515	4092718-4093942	_	_	664/483	CTGTAAC/GCTAAAT	1225	_	_	_	_
48	4515	2242094-2242544	_	_	105/122+75	CAGTTAC/CTACTAC	551	P/P (2897-2935 , 2900-2935)	2242345-2242383, 2242539-2242574	_	Two TIRb fragments separeted by a P fragmented
49	4515	3433966-3434259	_	_	118/277	ATATAAT	394	_	_	_	_
50	4516	146752-146761	_	_	55/55	CTGAAAC	110	_	_	_	_
51	4516	1228777-1229171	_	_	104/385	GTAAAAG	495	_	_	_	_
52	4516	1929304- 1931141	1930261-1930604	334	620/570	CCAATAC	1838	1360 element/ P(4020-3869)	1930064-1930203	_	_
53	4516	2417579-2418728	_	_	504/440	ATGTAAC	1150	_	_	_	_
54	4521	353645-354781	_	_	377/372	GTTAAAC	1237	_	_	_	_
55	4521	1934341-1935448	_	_	519/528	ATACAAC	1108	_	_	_	_
56	4521	2289832-2290961	_	_	484/484	GTTCAGA	1130	_	_	_	_
57	4521	2795387-2796417	_	_	317/598	GCATTAT	1031	_	_	_	_
58	4521	3111906-3113357	_	_	698/639	GTATTAG	1452	_	_	_	_
59	4521	4399725-4400622	_	_	156/291	GTTGAAG	998	_	_	_	_
60	4521	6230004-6231159	_	_	460/570	CTTTTAT/CTCTTAA	1156	_	_	_	_
61	4521	6438143-6439535	_	_	460/570	ATTTTAC	1393	_	_	_	_
62	4521	6898199-6899356	_	_	496/445	GAAGTAG	1158	_	_	_	_
63	4521	8011873-8012853	_	_	449/495	CTTATAT	981	_	_	_	_
64	4521	9497687-9498964	_	_	529/539	ATAAAAC	1278	_	_	_	_
65	4521	9717122-9718253	_	_	497/604	ATATTAG	1132	_	_	_	_
66	4521	9821137-9822278	_	_	516/520	ATCGTTT/ATCGTAT	1142	_	_	_	TIRb: 38-bp end duplication
67	4521	10310941-10312081	_	_	529/518	GTATTAG	1141	_	_	_	_
68	4521	10666195-10667741	_	_	577/577	CTAAAAG	1547	1360 element/ P(4020-3869)	10666933-10667072	_	_
69	4521	10887650-10888742	_	_	521/365	ATAATAC	1093	_	_	_	_
70	4521	11264259-11265225	_	_	367/448	GTTTTAG	967	_	_	_	_
71	4542	115217-118120	115217-116795/117918-118045	1579/127	_/76	_	_	hAT/hAT-Ac (2480-2355 , 93-1); Helitron/Helitron (423-1)	116861-116990, 117129-117221; 117515-117919	_	TIRb: end 694-bp and TSD missing
72	4542	147369-149321	147901-149321	1421	533/_	_	_	_	_	_	TIRa: end 7-bp and TSD missing
73	4558	839588-840704	_	_	524/521	GTTTAAG	1117	_	_	_	_
74	4558	2321513-2322782	_	_	522/737	CTAAAAC	1270	_	_	_	_
75	4577	1321996-1323129	_	_	521/610	GTTTAAT	1134	_	_	_	_
76	4577	3189626-3190769	_	_	530/524	TTAATAG	1144	_	_	_	_
77	4577	370179-371302	_	_	587/587	ATAAGAA	1124	_	_	_	_
78	4577	3841711-3842912	_	_	509/450	CTTTCAG	1202	_	_	_	_
79	4577	661372-662061	_	_	382/291	CTAAAAC	790	_	_	_	_
80	4580	1226-2904	1513-2904	1392	288/_	_		_	_	_	TIRa: end 243-bp and TSD missing
81	4585	2138789-2139894	_	_	517/521	ATTCTGC	1106	_	_	_	_
82	4585	3178488-3179617	_	_	519/519	CTTGAAG	1130	_	_	_	_
83	4585	7051799-7052922	_	_	517/517	CCTTTAC	1124	_	_	_	_
84	4585	3213876-3214341	_	_	129/430	GTTCTAT	566	_	_	_	_
85	4585	3350920-3351654	_	_	444/223+57	CTTTAAC	835	_	_	_	Two TIRb fragments
86	4585	3805977-3806606	_	_	582/127	TTATAAC	730	_	_	_	_
87	4585	4805518-4805417	_	_	402/29	ATTTCAT	432	_	_	_	_
88	4617	5322-6492	_	_	334/536	GTGGTAC	1171	_	_	_	_
89	4620	19691-20889	_	_	517/602	CTTCAAAG	1199	_	_	_	8-bp long TSDs
90	4644	3109-3503	3109-3503	395	_	_	395	_	_	_
91	4726	1611-2856	_	_	242/398	GCGTTAG	1247	_	_	Gypsy/Gypsy (2-52, 46-94)	Undetermined region (Ns) of 605-bp between the TIRs
92	4729	1074614-1075753	_	_	529/517	CTATCAA	1140	_	_	_	_
93	4729	2060832-2061899	_	_	470/545	ATAGAAC	1068	_	_	_	_
94	4729	2226616-2228300	_	_	628/628	ATAGAAC	1685	1360 element/ P(4020-3869)	2227376-2227515	_	_
95	4762	2925436-2926568	_	_	518/529	CTACAAT	1133	_	_	_	_
96	4762	4707860-4708764	_	_	516/368	GTGCTAC	905	_	_	_	_
97	4762	623693-625010	_	_	340/349+178	GTATCAG/GTTTTAC	1318	MAR/hAT (494-411 , 87-9)	624581-624668, 624744-624822	_	Two TIRb fragments
98	4762	3346986-3347546	_	_	324/248	GTATAAG	661	_	_	_	_
99	4813	24579-28069	25822-26040/27715-28069	219/ 355	47/_	_	_	Helitron/Helitron (1-130, 2-613); Harbinger/PIF-Harbinger (3079-3143); Helitron/Helitron (614-755); Harbinger/PIF-Harbinger (3161-3287); Helitron/Helitron (756-827 , 12-386)	26041-26170, 26214-26607; 26608-26672; 26673-26764; 26765-26884; 26885-26927, 27034-27393	_	TIRa: end 56-bp and TSD missing
100	4822	1962606-1963795	_	_	552/638	_/ATTATAG	1190	_	_	MAR/hAT (561-610)	TIRa: end 6-bp and TSD missing; TE flanking at 5' end
101	4822	618657-619852	_	_	557/639	CTACTGC	1196	_	_	_	_
102	4837	1024740-1025706	_	_	467/458	CTAATAG	967	_	_	_	_
103	4839	65260-66218	_	_	419/395	CTAATAG	959	_	_	Penelope2/LINE (1416-1367, 1373-1336).	_
104	4852	194158-195281	_	_	521/519	ATAATAT	1124	_	_	_	_
105	4854	239191-240025	_	_	332/491	GTAATAT	835	_	_	_	_
106	4854	123511-124043	_	_	182/393	GTACTAC	633	_	_	_	_
107	4880	34589-40789	34589-34785/35759-36079/37093-38571	197/321/1479	_/75+149	_	_	Helitron/Helitron (827-496, 2-268, 137-829, 1-158); Hoppers/hAT-hobo (297-256); Helitron/Helitron (159 -259), Hoppers/hAT-hobo (255-99); Helitron/Helitron (658-828); P/P (3575-3714, 3853-4060); Helitron/Helitron (678-612); Harbinger/PIF-Harbinger (3448-3396, 3300-3164); Helitron/Helitron (349-61).	34784-35106, 36079-36213, 36253-36704, 38640-38736/38738-38778/ 38834-38922/ 38923-38993/ 38961-39121/ 39486-39626, 39504-39678/40010-40085/40033-40085, 40268-40400/ 40313-40556	_	TIRa: end 162-bp and TSD missing; due to the similarity in sequence, is observed overlapping of TE insertions
108	4883	168022-170969	_	_	178/63	GTAATAG	3048	Helitron-2N/Helitron (1-47, 429-490 , 549-827 ); Gypsy-57/Gypsy (2420-2355); Jockey-1/Jockey (277-427, 916 1083, 1408 1535, 1811 1928); ISFUN1/Helitron (171-310).	169064-169110, 169096-169148, 169162-169378; 169640-169704; 169707-169851, 169873-170006, 170054-170174, 170180-170297; 170403-170557	Gypsy-60/Gypsy(8338-8290 , 8295-8247)	_
109	4884	187774-188898	_	_	562/563	GTTTAAG	1125	_	_	_	_
110	4884	274791-275931	_	_	644/518	ATAGAAC	1141	_	_	_	_
111	4884	417409-418362	_	_	517/330	GTTGCAC	954	_	_	Helitron-2/Helitron (90-41)	TE flanking at 5' end
112	4884	1182288-1191308	_	_	4246/4680	GTAATAC	9021	P/P (2900-2935); MAR/hAT (491-597, 299-500)	_	_	The P and MAR (491-597) fragments are present twice (TIRa and TIRb ends); the MAR (299-500) is present five times
113	4887	19692-21379	19692-20460	768	_/288	_	_	Helitron/Helitron (63-313); Harbinger/PIF-Harbinger (3161-3294 , 3294-3415)	20513-20756, 20647-20774, 20973-21093	_	TIRa: end 243-bp and TSD missing
114	4887	96173-99756	96732-97988	1257	528/378	CTGGAGC/_	3584	1360/P (3874-4079); Harbinger/PIF-Harbinger (3448-3294 , 3294-3207); Helitron/Helitron (89-51); Harbinger/PIF-Harbinger (3159-3079); Helitron/Helitron (50-1); P/P (2935-2900, 2896-2935)	98010-98180; 98521-98667, 98962-98963; 98973- 98974; 99055-99065; 99178-99213, 99296-99335	_	TIRb: end 7-bp and TSD missing
115	4887	544208-548081	545533-547154/547879-548006	1622/128	112+119/75	_	_	Helitron/Helitron (1-280); Transib/CMC-Transib (2965-2808); Harbinger/PIF-Harbinger (3163-3294 ,3295-3446); Helitron/Helitron(423-1)	544769-545041/544931-545087/544977-545101, 545331-545464/547476-547880	_	_
116	4887	585081-589088	588314-589088	775	532/_	_	_	Harbinger/PIF-Harbinger (3469-3294 , 3294-3161); Helitron/Helitron(281-79); Gypsy/Gypsy (2614-441); Harbinger/PIF-Harbinger (3159-3078)	585589-585763, 585958-586075; 586000-586193; 586194-588235; 588240-588322	R1/LINE-R1 (5991-4256)	TIRa: end 7-bp and TSD missing
117	4895	55008-55625	_	_	316/319	CCCGAAC	718	_	_	_	_
118	4897	28221-29458	28221-29391	1171	_/67	_	1238	_	_	_	TIRb: end 694-bp and TSD missing
119	4902	4476912-4478035	_	_	604/516	GCATTAT	1124	_	_	_	_
120	4902	7913482-7914498	_	_	508/509	CTTTAAC	1017	_	_	_	_
121	4902	8897512-8898628	_	_	558/559	TTGCTAT	1117	_	_	_	_
122	4902	9433010-9434257	_	_	565/283	GTTTCAT	1248	_	_	_	_
123	4904	21027-22893	21459-22893	1434	73/_	_		_	_	_	TIRa: end 694-bp and TSD missing
124	4909	515110-516696	515431-516621	1191	291/75	_	1587	_	_	_	TIRa: end 213 -bp and TSD missing; TIRb: end 694-bp and TSD missing
125	4909	980658-982315	_	_	191 + 349/581	ACCGAAG	1658	MAR/ hAT (610-329 , 131-1)	980838-981119, 981279-981409	_	Two TIRa fragments
126	4909	1135641-1137551	_	_	557/533	CTCCTAC	1911	Helitron/Helitron (423-150, 152-2)	1136534-1136781, 1136844-1136994	_	_
127	4909	5499996-5501595	_	_	528/641	CTAATAAC	1600	_	_	_	8-bp long TSDs
128	4921	1076781-1077987	_	_	558/649	GTAATAT	1207	_	_	_	_
129	4921	2430338-2430911	_	_	153/178	ATATAAC	674	P/P (2729-2935)	2430491-2430685	_	_
130	4921	3839719-3840851	_	_	528/518	GTCAAAG	1133	_	_	_	_
131	4927	54747-55067	54747-55067	321	_	_	321	_	_	BEL/Pao(5137-5435)	TE flanking at 5' end
132	4930	105084-105822	105084-105822	739	_	_	739	_	_	Gypsy/Gypsy (4106-3702)	TE flanking at 3' end
133	4936	829429-830464	_	_	256+221/311	ATCGTAC	1036	_	_	_	Two TIRa fragments separeted by undetermined region (Ns)
134	4943	190279-191400	_	_	528/527	GTTGTAC	1122	_	_	_	_
135	4943	518032-519115	_	_	507/498	ATACAAC	1084	_	_	ISFN1/Helitron (223-179)	TE flanking at 3' end
136	4943	530255-531418	_	_	137+50+28+17/134+50+28+17	GTAAGAG	1164	_	_	_	Both TIRs fragmented
137	4943	2347896-2348561	_	_	622/123	ATATTAC	766	_	_	DNAREP1/Helitron(70-21)	TE flanking at 5' end
138	4943	3014865-3015318	_	_	439/114	CTAATAG	554	_	_	_	_
139	4943	6207426-6208055	_	_	127/582	GTACAAC	730	_	_	_	_
140	4943	7323401-7324445	_	_	523/522	ATAAAAG	1045	_	_	_	_
141	4943	7553788-7554852	_	_	390/529	ATAAAAC	1065	_	_	_	_
142	4943	9525872-9526991	_	_	485/504	ATAATAG	1120	_	_	_	_
143	4943	9725795-9726903	_	_	525/524	CTTCTAC	1109	_	_	_	_
144	4943	10677524-10678637	_	_	521/532	CTACTAG	1114	_	_	_	_
145	4943	12398110-12400912	12399071-12399904	834	959/959	CTACAAT	2803	1360/P (4020-3869 , 3869-4079)	12398871-12399010, 12400012-12400183	_	The P fragments are part of the TIRs
146	4943	12416983-12418114	_	_	566/566	ATAGTGC	1132	_	_	_	_
147	4949	275156-279461	276167-276711/277604-278418	545/815	1575/1608	GTTCTAG	4306	1360/P (4020-3869 , 3869-4079)	275915-276054, 276054-278700	_	The two transposase-enconding segments and the P fragments are part of the TIRs; between the TIRs there are an undetermined region (with Ns) of 872-bp
148	4949	686836-687299	_	_	137/427	CTAAGAT	564	_	_	_	_
149	4949	1855234-1856739	_	_	359/ 44 + 71	ATATTGC	1506	MAR/hAT (494-411 , 87-9)	1855852-1855939, 1856015-1856093, 1856204-1856291, 1856367-1856445	_	Two TIRb fragments; twice , interleaved the MAR fragments (494-411 , 87-9)
150	4949	2135514-2136029	_	_	120/401+54	GTATAAT	616	_	_	_	Two TIRb fragments
151	4953	99123-101333	99542-99777/100522-101333	236/812	177/_	GCAAAAC/		Helitron/Helitron (224-1, 423-1)	99332-99537, 100110-100526	Helitron/Helitron (1-938)	TE flanking at 3' end
152	4953	160335-161279	_	_	310/541	CTAATAC	945	_	_	BEL-10/LTR (3267-3316 , 3309-3359)	_
153	4953	470690-474122	470839-471593	755	100/85+100	CTTTCAG	_	Gypsy/Gypsy (942-911); Helitron/Helitron (1-316); Harbinger/PIF-Harbinger (3162-3454); Helitron/Helitron (126-1); Helitron/Helitron (1 -827)	471655-471686; 471663-471976; 471877-472176; 472165-472294	_	_
154	4953	1071489-1076232	_	_	100/127+201+100	CTAGAAT	_	Hoana/hAT-Ac (2427-2340); hAT/hAT-Ac (46-8, 2121-1826); Hoana/hAT-Ac (1971-799); hAT/hAT-Ac (560-426, 111-1); MAR/hAT (9-87, 411-494); Gypsy/Gypsy (951-911); Helitron/Helitron (1-272); Transib/CMC-Transib (2965-2808); Harbinger/PIF-Harbinger (3162-3294, 3303-3406); P/P (4060-3888); Helitron/Helitron (5614-5451)	1071683-1071770; 1071741-1071782, 1072035-1072407; 1072517-1073364; 1073669-1073793, 1074129-1074226; 1074372-1074450, 1074526-1074613; 1074938-1074976; 1074953-1075177; 1075098-1075255; 1075143-1075269, 1075493-1075598; 1075943-1076086; 1075952-1076104	CR1/CR1 (1793-1744, 1750-1701)	_
155	4953	1126764-1128595	_	_	_/311+100	_/GTAATAA		VEGE/hAT-Tip100 (762-884); MAR/hAT (494-411 , 83-9)	1127889-1128013; 1128235-1128322; 1128402-1128476	Harbinger/PIF-Harbinger (3315-3445)	TE flanking at 3' end
156	4953	1130291-1134090	1130291-1131297/1132303-1132500/1133159-1134090	1007/191/932	_	_		Helitron/Helitron ( 1-303, 172-314, 15-312); Hopers/hAT-hobo (297-175)	1131294-1131655, 1131724-1131996; 1132496-1132688; 1132596-1132700	Transib2/Transib (3032-2903)	Due to the similarity in sequence, is observed overlapping of TE insertions
157	4953	1278329-1279581	1278329-1279581	1253	_	_	1253			BEL/Pao (5444-5745)	TE flanking at 3' end
158	4953	1286124-1290707	1286124-1286784/1289923-1289996/1290014-1290707	661/74/694	24/_	_	_	Gypsy/Gypsy (164-200, 1-85, 124-353); R1/LINE (247-1506, 4578-6120)	1286806-1286935, 1287135-1287355; 1287352-1289899	_	TIRa: end 741-bp and TSD missing
159	4953	1295987-1297238	1296934-1297007/1297032-1297144/1297162-1297238	74/113/77	330/_	_	_	Harbinger/PIF-Harbinger (3449-3286 , 3294-3171); Helitron/Helitron(281-1)	1296312-1296479, 1296662-1296769; 1296704-1296963	_	TIRa: end 205-bp and TSD missing
160	4954	533337-534759	_	_	792/533	GTATTAG	1423	_	_	_	_
161	4954	2040286-2041430			524/530	CTACTAC	1145	_	_	Howilli5/hAT (152-104 , 112-62)	_
162	4954	2296203-2297318	_	_	571/581	ACCGTAT	1116	_	_	BEL-1/LTR(6818-6857 , 6854-6904)	_
163	4954	3609317-3609689	_	_	92/379	GTCTTAC	473	_	_	_	TIRb: end 89-bp missing
164	4954	48339341-48340488	_	_	611/513	GTATGAC/_	1148	_	_	_	TIRb: end 23-bp and TSD missing
165	4958	249647-250745	_	_	523/514	CTTGGAT	1099	_	_	_	_
166	4958	317856-322241	318839-321553	2715	765/757	ATTCTAG	4386	_	_	CR1-1/LINE (4517-1744, 1750-1565)	TE flanking at both ends. Nearly complete copy (BK006360.1)
167	4959	72021-72467	_	_	274/273	ATGATAG	547	_	_	Gypsy/Gypsy (5598-5553, 5558-5510)	_
168	4959	180122-181189	_	_	489/523	ATAATAC	1068	_	_	Hoana8/hAT (1995-1945)	TE flanking at 5' end
169	4961	2476375-2477021	_	_	34/621	GTATTAC	747	_	_	_	_
170	4961	3475701-3476111	_	_	438/73	GTATTAC	511	_	_	_	_
171	4961	45203080-45204085	_	_	334/526	_/ATACAAG	1006	Helitron-2N1/Helitron (125-1)	4520733-4520857	TIRa: end 1-bp and TSD missing	_
172	4962	562804-566857	566599-566857	259	352/_	_	_	Helitron/Helitron (205-827), hAT-N1/hAT-Ac (1-94), Helitron/Helitron (303-1)	563161-563687; 564061-564154; 566240-566602	Helitron/Helitron (827-1)	TIRa: end 150-bp and TSD missing
173	4963	203509-204629	_	_	482/391	ATTTCAC	1121	_	_	DNAREP1/Helitron(70-21)	TE flanking at 5' end
174	4963	1109997-1111113	_	_	525/520	CTTTGAC	1117	_	_	_	_
175	4963	2065909-2066213	_	_	135/245	CTTATAT	405	_	_	_	TIRb: end 210-bp missing; 17-bp between TIRb and TSD
176	4963	2566468-2567869	_	_	533/522	ATAACAG	1402	_	_	_	_
177	4963	3776642-3777619	_	_	361/453	ATTATAC	978	_	_	_	_
178	4967	2328251-2329287	_	_	482+172/171+287	ACGTTAT	1037	_	_	Gypsy-40/Gypsy (98-65)	Both TIRs fragmented; TE flanking at 3' end
179	4967	2896962-2898053	_	_	546/546	GTATAAAT	1092	_	_	Gypsy-41/Gypsy (286-232)	8-bp long TSDs; TE flanking at 5' end
180	4968	1508443-1508890	_	_	90/458	ATAGCAT	548	_	_	CR1-1_/LINE (4410-4361)	TE flanking at 5' end
181	4973	50976-53103	50976-51220/51408-51663/52367-52453/524690-52692/52696-53103	245/256/87/224/408	_	_	_	Helitron/Helitron (1-271), Hopers2 /hAT-hobo (297-100)	51662-51912; 51748-51936	Helitron/Helitron (1-271)	Due to the similarity in sequence, is observed overlapping of TE insertions
182	5111	2-1108	2-479/481-1108	469/628	_	_		_	_	_	_
183	7459	34-993	34-918	885	_/75	_	_	_	_	_	TIRb: end 694-bp and TSD missing
184	9598	613-931	613-689/707-819/823-931	77/113/113	_	_	_	_	_	Helitron/Helitron (1-281)	_
185	10020	16-1184	16-548/559-1184	533/626				_	_	_	_
186	11016	1-1388	1-1388	1388	_	_	1388	_	_	_	_
187	11140	277-1137	277-310/379-1137	94/759	_	_	_	_	_	Gypsy/Gyps(479 -840 , 1-361)	_
188	11566	1-655	1-655	665	_	_		_	_	_	_
189	12249	750-947	750-947	198	_	_	198	_	_	Helitron/Helitron (376-178)	_
190	14411	236-1180	236-329/338-1180	94/842	_	_	_	_	_	_	_
191	14656	1-686	1-686	686	_	_	686	_	_	_	_
